# Supplementary material for: “In Litero” Screening: Retrospective Evaluation of Clinical Evidence to Establish a Reference List of Human Chemical Respiratory Sensitizers
Source: Front Toxicol. 2022 Jul 15;4:916370. doi: 10.3389/ftox.2022.916370 (PMC9335368; doi:10.3389/ftox.2022.916370)
Supplement: Supplementary file 1 [file Table2.XLSX]

## Sheet: Main
Abstract Sifter						Query run: hexahydrophthalic anhydride AND (human OR clinical) AND (respiratory OR lung OR asthma)		Provided by the USEPA's National Center for Computational Toxicology
v1.0	Your sifter terms and frequency counts
PMID	IgE	bronchial challenge	sensitize	Total	Pub Yr	Title	Review	Authors	LinkPMID	tiab	Journal
4008795	10	0	2	12	1985	Detection of IgE-mediated respiratory sensitization in workers exposed to hexahydrophthalic anhydride.	0	Moller, Gallagher, Bernstein, Wilcox, Burroughs, Bernstein	4008795	Detection of IgE-mediated respiratory sensitization in workers exposed to hexahydrophthalic anhydride. Abstract: Twenty-seven workers with occupational exposure to hexahydrophthalic anhydride (HHPA) from an epoxy resin molding system were studied to evaluate the nature of their reported respiratory complaints. The workers were evaluated by questionnaire, pulmonary function tests, and serologic in…	The Journal of allergy and clinical immunology
8087655	4	0	3	7	1994	Nasal challenge shows pathogenetic relevance of specific IgE serum antibodies for nasal symptoms caused by hexahydrophthalic anhydride.	0	Nielsen, Welinder, Ottosson, Bensryd, Venge, Skerfving	8087655	Nasal challenge shows pathogenetic relevance of specific IgE serum antibodies for nasal symptoms caused by hexahydrophthalic anhydride. Abstract: Hexahydrophthalic anhydride (HHPA) is a component of some epoxy resin systems. A high fraction of HHPA-exposed workers display nasal symptoms, and some of them have specific serum antibodies. To test the pathogenetic relevance of the antibodies nasal ch…	Clinical and experimental allergy : journal of the British Society for Allergy and Clinical Immunology
11926513	2	0	3	5	2002	A cross-sectional survey of 32 workers exposed to hexahydrophthalic and methylhexahydrophthalic anhydrides.	0	Yokota, Johyama, Yamaguchi	11926513	A cross-sectional survey of 32 workers exposed to hexahydrophthalic and methylhexahydrophthalic anhydrides. Abstract: The relation between exposure and sensitization or the appearance of symptoms of the eyes and airways was investigated in a cross-sectional study on 32 workers from a plant using epoxy resin with a mixture of hexahydrophthalic anhydride (HHPA) and methylhexahydrophthalic anhydride…	Industrial health
11758999	3	0	2	5	2001	Occupational contact urticaria caused by airborne methylhexahydrophthalic anhydride.	0	Yokota, Johyama, Miyaue, Matsumoto, Yamaguchi	11758999	Occupational contact urticaria caused by airborne methylhexahydrophthalic anhydride. Abstract: Acid anhydrides are low-molecular weight chemicals known to cause respiratory irritancy and allergy. Skin allergy has on rare occasions been reported. A total of 3 subjects with occupational exposure to methylhexahydrophthalic anhydride (MHHPA) and hexahydrophthalic anhydride (HHPA) from an epoxy resin …	Industrial health
3602969	5	0	0	5	1987	Occupational asthma caused by himic anhydride.	0	Rosenman, Bernstein, OLeary, Gallagher, DSouza, Bernstein	3602969	Occupational asthma caused by himic anhydride. Abstract: Acid anhydride compounds are reactive chemicals that have been previously associated with immunoglobulin E (IgE) mediated occupational asthma. Twenty workers with exposure to himic anhydride powder used for the manufacture of a synthetic flame retardant were questioned about respiratory symptoms. The study was initiated after one individual…	Scandinavian journal of work, environment & health
19338590	4	0	0	4	2009	Occupational contact urticaria caused by cyclic acid anhydrides.	0	Helaskoski, Kuuliala, Aalto-Korte	19338590	Occupational contact urticaria caused by cyclic acid anhydrides. Abstract: BACKGROUND : Cyclic acid anhydrides often cause allergic respiratory diseases, but contact urticaria because of these anhydrides has been considered rare. OBJECTIVE : We describe 21 patients diagnosed with occupational contact urticaria at the Finnish Institute of Occupational Health during the period 1990-2006. METHOD : P…	Contact dermatitis
11712613	4	0	0	4	2001	Exposure to hexahydrophthalic and methylhexahydrophthalic anhydrides--dose-response for sensitization and airway effects.	0	Nielsen, Welinder, Jönsson, Axmon, Rylander, Skerfving	11712613	Exposure to hexahydrophthalic and methylhexahydrophthalic anhydrides--dose-response for sensitization and airway effects. Abstract: OBJECTIVES : This study clarified the exposure-response relationships for the organic acid anhydrides (OAA) hexahydrophthalic (HHPA) and methylhexahydrophthalic (MHHPA) anhydrides and the development of specific immunoglobulin (IG) E and G antibodies and work-related…	Scandinavian journal of work, environment & health
7738429	4	0	0	4	1995	Value of antibody level in diagnosing anhydride-induced immunologic respiratory disease.	0	Grammer, Shaughnessy, Hogan, Berggruen, Watkins, Yarnold	7738429	Value of antibody level in diagnosing anhydride-induced immunologic respiratory disease. Abstract: The objective of this study was to determine whether immunologic anhydride-induced respiratory disease could be predicted on the basis of the level of specific immunoglobulin E (IgE) or immunoglobulin G (IgG) antibody. Eight-one anhydride-exposed employees in one plant were studied. Fourteen had dis…	The Journal of laboratory and clinical medicine
8071727	4	0	0	4	1994	Risk factors for immunologically mediated respiratory disease from hexahydrophthalic anhydride.	0	Grammer, Shaughnessy, Lowenthal, Yarnold	8071727	Risk factors for immunologically mediated respiratory disease from hexahydrophthalic anhydride. Abstract: Our objective was to identify risk factors for development of immunologically mediated respiratory disease in workers exposed to hexahydrophthalic anhydride. We performed a medical and immunologic survey study of 57 workers in a workplace molding operation utilizing hexahydrophthalic anhydrid…	Journal of occupational medicine. : official publication of the Industrial Medical Association
18831565	2	0	0	2	2008	Identification of covalent binding sites of phthalic anhydride in human hemoglobin.	0	Jeppsson, Jönsson, Kristiansson, Lindh	18831565	Identification of covalent binding sites of phthalic anhydride in human hemoglobin. Abstract: Phthalic anhydride (PA) is a reactive low molecular weight compound used in the chemical industry. The exposure of PA may lead to work-related airway diseases such as rhinitis, chronic bronchitis, and asthma. The exposure gives rise to an increase in hapten-specific IgG antibodies in workers but with a l…	Chemical research in toxicology
10448330	2	0	0	2	1999	Efficacy of measures of hygiene in workers sensitised to acid anhydrides and the influence of selection bias on the results.	0	Drexler, Schaller, Nielsen, Weber, Weihrauch, Welinder, Skerfving	10448330	Efficacy of measures of hygiene in workers sensitised to acid anhydrides and the influence of selection bias on the results. Abstract: OBJECTIVES : Organic acid anhydrides are potential sensitisers and cause occupational airway diseases. In an intervention study the efficacy of measures of hygiene at the workplace and possible selection bias were investigated. METHODS : A first investigation with…	Occupational and environmental medicine
8175180	2	0	0	2	1994	Detection and clinical relevance of a type I allergy with occupational exposure to hexahydrophthalic anhydride and methyltetrahydrophthalic anhydride.	0	Drexler, Weber, Letzel, Kraus, Schaller, Lenhert	8175180	Detection and clinical relevance of a type I allergy with occupational exposure to hexahydrophthalic anhydride and methyltetrahydrophthalic anhydride. Abstract: Hexahydrophthalic anhydride (HHPA) and methyltetrahydrophthalic anhydride (MTHPA) belong to the group of the acid anhydrides and, among other applications, are used in the production of epoxy resins. These substances are known as potent l…	International archives of occupational and environmental health
8252966	2	0	0	2	1993	Hemorrhagic rhinitis. An immunologic disease due to hexahydrophthalic anhydride.	0	Grammer, Shaughnessy, Lowenthal	8252966	Hemorrhagic rhinitis. An immunologic disease due to hexahydrophthalic anhydride. Abstract: This is a descriptive study of six men who had been occupationally exposed to heated epoxy resin containing hexahydrophthalic anhydride (HHPA) who presented with rhinitis, nasal mucosal erosions, and significant epistaxis; three also had asthma. When they were removed from exposure to HHPA, the rhinitis sym…	Chest
15282784	1	0	0	1	2004	Correlations between air levels of hexahydrophthalic anhydride (HHPA) and HHPA-adducted albumin tryptic peptides in nasal lavage fluid from experimentally exposed volunteers.	0	Kristiansson, Lindh, Jönsson	15282784	Correlations between air levels of hexahydrophthalic anhydride (HHPA) and HHPA-adducted albumin tryptic peptides in nasal lavage fluid from experimentally exposed volunteers. Abstract: Organic acid anhydrides (OAAs) are low molecular weight, reactive compounds extensively used in industry. Exposure to these compounds may lead to allergic symptoms such as rhinitis and asthma. It is important to de…	Rapid communications in mass spectrometry : RCM
14516361	1	0	0	1	2003	Of plants and other pets: practical aspects of freeze-substitution and resin embedding.	0	Hess	14516361	Of plants and other pets: practical aspects of freeze-substitution and resin embedding. Abstract: Representative tissues from higher plants (e.g. developing pollen, somatic anther tissues from the monocotyledonous angiosperm Ledebouria) and mammalian cell cultures were successfully cryoimmobilized by means of high-pressure freezing. Various substitution and embedding protocols were then evaluated…	Journal of microscopy
9129176	1	0	0	1	1997	Antibody specificity to the chemical structures of organic acid anhydrides studied by in-vitro and in-vivo methods.	0	Zhang, Lötvall, Skerfving, Welinder	9129176	Antibody specificity to the chemical structures of organic acid anhydrides studied by in-vitro and in-vivo methods. Abstract: The objective of the study was to evaluate the structure-activity relationship for the antigenic activity of different organic acid anhydrides (OAAs). The specificity of guinea pig (GP) IgG1 to different anhydrides was studied by ELISA-inhibition, PCA, and airway provocati…	Toxicology
9062625	1	0	0	1	1997	Anaphylactic bronchoconstriction in immunized guinea pigs provoked by inhalation and intravenous administration of hexahydrophthalic anhydride and methyltetrahydrophthalic anhydride.	0	Zhao, Zhang, Welinder, Jonson	9062625	Anaphylactic bronchoconstriction in immunized guinea pigs provoked by inhalation and intravenous administration of hexahydrophthalic anhydride and methyltetrahydrophthalic anhydride. Abstract: We established a guinea-pig model of anaphylactic bronchoconstriction provoked in immunized animals by inhalation and intravenous administration of 4,4-methyltetrahydrophthalic anhydride (MTHPA) and hexahyd…	Allergy
7552466	1	0	0	1	1995	Study of employees with anhydride-induced respiratory disease after removal from exposure.	0	Grammer, Shaughnessy, Hogan, Lowenthal, Yarnold, Watkins, Berggruen	7552466	Study of employees with anhydride-induced respiratory disease after removal from exposure. Abstract: The purpose of this study was to determine clinical and immunologic status of hexahydrophthalic anhydride (HHPA) employees who have had immunologic respiratory disease and who have been removed from exposure for at least 1 year. In a retrospective study, 16 consecutive employees with HHPA-induced …	Journal of occupational and environmental medicine
17237148	0	0	0	0	2007	Distribution of Clara cell secretory protein expression in the tracheobronchial airways of rhesus monkeys.	0	Coppens, Van Winkle, Pinkerton, Plopper	17237148	Distribution of Clara cell secretory protein expression in the tracheobronchial airways of rhesus monkeys. Abstract: Clara cell secretory protein (CCSP) is a protective lung protein that is believed to have antioxidant, immunomodulatory, and anticarcinogenic properties; to be present in all adult mammals; and to be well conserved in rodents, humans, and nonhuman primates. The rationale for this s…	American journal of physiology. Lung cellular and molecular physiology
17234660	0	0	0	0	2007	Nitrogen dioxide induces apoptosis and proliferation but not emphysema in rat lungs.	0	Fehrenbach, Zimmermann, Starke, Bratu, Conrad, Yildirim, Fehrenbach	17234660	Nitrogen dioxide induces apoptosis and proliferation but not emphysema in rat lungs. Abstract: BACKGROUND : Apoptosis of alveolar septal cells has been linked to emphysema formation. Nitrogen dioxide, a component of cigarette smoke, has been shown to induce alveolar epithelial cell apoptosis in vitro. It is hypothesised that exposure of rats to nitrogen dioxide may result in increased alveolar se…	Thorax
16214372	0	0	0	0	2005	Epoxy resin as fixative during freeze-substitution.	0	Matsko, Mueller	16214372	Epoxy resin as fixative during freeze-substitution. Abstract: An alternative protocol for freeze-substitution is described. Araldite/Epon embedding medium (20% in acetone) is first used as a stabilizer (as e.g., OsO(4)) and then as embedding medium. The major components of the Araldite/Epon resin formulation react with proteins and lipids and provide for an excellent preservation and reasonable v…	Journal of structural biology
15637339	0	0	0	0	2005	High-resolution light microscopy (HRLM) and digital analysis of Pompe disease pathology.	0	Lynch, Johnson, Vaccaro, Thurberg	15637339	High-resolution light microscopy (HRLM) and digital analysis of Pompe disease pathology. Abstract: Pompe disease is an autosomal recessive lysosomal storage disorder caused by a deficiency of the lysosomal enzyme acid alpha-glucosidase, responsible for the degradation of lysosomal glycogen. Absent or low levels of the enzyme leads to lysosomal glycogen accumulation in cardiac and skeletal muscle …	The journal of histochemistry and cytochemistry : official journal of the Histochemistry Society
11948068	0	0	0	0	2002	Effect of respiratory protective devices on development of antibody and occupational asthma to an acid anhydride.	0	Grammer, Harris, Yarnold	11948068	Effect of respiratory protective devices on development of antibody and occupational asthma to an acid anhydride. Abstract: STUDY OBJECTIVES : To determine whether the use of respiratory protective equipment would reduce the incidence of occupational asthma due to exposure to hexahydrophthalic anhydride (HHPA). DESIGN : Prospective cohort study. SETTING : A facility that makes an epoxy resin prod…	Chest
9712480	0	0	0	0	1998	Histological investigations on the Tyrolean Ice Man.	0	Hess, Klima, Pfaller, Künzel, Gaber	9712480	Histological investigations on the Tyrolean Ice Man. Abstract: The 5,200-year-old Tyrolean Ice Man discovered in 1991 in the Otztal Alps is the worlds most ancient known human glacier mummy. Histological investigation was aimed at 1) optimizing specimen preparation and 2) documenting the preservation state of (sub)cellular components. Minute pieces of frozen tissue were removed endoscopically fro…	American journal of physical anthropology
8863202	0	0	0	0	1996	Study of employees with anhydride-induced respiratory disease after removal from exposure.	0	Grammer, Shaughnessy	8863202	Study of employees with anhydride-induced respiratory disease after removal from exposure. Abstract: The purpose of this study was to determine the clinical and immunologic status of hexahydrophthalic anhydride (HHPA)-exposed employees who had developed an immunologic respiratory disease and who have been removed from exposure for at least 1 year. In a surveillance study spanning 4 years, we iden…	Journal of occupational and environmental medicine
8621981	0	0	0	0	1996	Risk factors for immunologically mediated disease in workers with respiratory symptoms when exposed to hexahydrophthalic anhydride.	0	Grammer, Shaughnessy, Yarnold	8621981	Risk factors for immunologically mediated disease in workers with respiratory symptoms when exposed to hexahydrophthalic anhydride. Abstract: Occupational immunologic lung diseases caused by exposures to substances such as hexahydrophthalic anhydride are significant health problems. It would be useful to identify risk factors, other than exposure, for occupational immunologic lung diseases such a…	The Journal of laboratory and clinical medicine
8367696	0	0	0	0	1993	Toxicokinetics and biological monitoring in experimental exposure of humans to gaseous hexahydrophthalic anhydride.	0	Jönsson, Skerfving	8367696	Toxicokinetics and biological monitoring in experimental exposure of humans to gaseous hexahydrophthalic anhydride. Abstract: Six healthy volunteers were exposed to gaseous hexahydrophthalic anhydride (HHPA) concentrations of 10, 40, or 80 micrograms.m-3 (65, 260 or 520 nmol.m-3, respectively) for 8 h. The respiratory uptake of the inhaled HHPA was almost complete. Rapid increases in plasma and u…	Scandinavian journal of work, environment & health
8325003	0	0	0	0	1993	Automated integration of external databases: a knowledge-based approach to enhancing rule-based expert systems.	0	Berman, Cullen, Miller	8325003	Automated integration of external databases: a knowledge-based approach to enhancing rule-based expert systems. Abstract: Expert system applications in the biomedical domain have long been hampered by the difficulty inherent in maintaining and extending large knowledge bases. We have developed a knowledge-based method for automatically augmenting such knowledge bases. The method consists of autom…	Computers and biomedical research, an international journal
1379941	0	0	0	0	1992	Intercellular adhesion molecule-1 (ICAM-1) and endothelial leucocyte adhesion molecule-1 (ELAM-1) expression in the bronchial mucosa of normal and asthmatic subjects.	0	Montefort, Roche, Howarth, Djukanovic, Gratziou, Carroll, Smith, Britten, Haskard, Lee	1379941	Intercellular adhesion molecule-1 (ICAM-1) and endothelial leucocyte adhesion molecule-1 (ELAM-1) expression in the bronchial mucosa of normal and asthmatic subjects. Abstract: Bronchial lavage and biopsy studies suggest the involvement of eosinophils and T-lymphocytes in allergic inflammation in asthma. There is evidence suggesting that the expression of adhesion molecules on endothelial cells a…	The European respiratory journal
1911408	0	0	0	0	1991	Occupational asthma due to hexahydrophthalic anhydride: a case report.	0	Chee, Lee, Cheong, Wang, Poh	1911408	Occupational asthma due to hexahydrophthalic anhydride: a case report. Abstract: 9999	British journal of industrial medicine
2221594	0	0	0	0	1990	Quantitation of mast cells and eosinophils in the bronchial mucosa of symptomatic atopic asthmatics and healthy control subjects using immunohistochemistry.	0	Djukanović, Wilson, Britten, Wilson, Walls, Roche, Howarth, Holgate	2221594	Quantitation of mast cells and eosinophils in the bronchial mucosa of symptomatic atopic asthmatics and healthy control subjects using immunohistochemistry. Abstract: We have used fiberoptic bronchoscopy to obtain endobronchial biopsies in which mast cells and eosinophils were enumerated using monoclonal antibodies directed against mast cell tryptase (AA1) and the eosinophil cationic protein (EG2…	The American review of respiratory disease
3845955	0	0	0	0	1985	Quantitative study of secretory cell metaplasia induced by human neutrophil elastase in the large bronchi of hamsters.	0	Breuer, Christensen, Lucey, Stone, Snider	3845955	Quantitative study of secretory cell metaplasia induced by human neutrophil elastase in the large bronchi of hamsters. Abstract: To explore the time course and the mechanism of development of bronchial secretory cell metaplasia (SCM) induced by human neutrophil elastase (HNE), anesthetized hamsters were injected intratracheally with 300 micrograms highly purified HNE in 0.5 ml saline solution; sa…	The Journal of laboratory and clinical medicine
7112469	0	0	0	0	1982	Intra-epithelial mast cells in human airway epithelium: evidence for smoking-induced changes in their frequency.	0	Lamb, Lumsden	7112469	Intra-epithelial mast cells in human airway epithelium: evidence for smoking-induced changes in their frequency. Abstract: A morphological and quantitative study was performed on the respiratory epithelium of human distal airways in 20 lungs removed at operation for the treatment of carcinoma. Using 1 micron araldite sections stained with Toluidine Blue for light microscopy, with further electron…	Thorax
13777264	0	0	0	0	1961	[Asthma and araldite].	0	TOLOT, COLIN, SOUBRIER	13777264	[Asthma and araldite]. Abstract: 9999	Archives des maladies professionnelles de medecine du travail et de securite sociale
